# Supplementary material for: High‐Frequency Mutations in TP53 , AXIN1 , CTNNB1 , and KRAS , and Polymorphisms in JAK1 Genes Among Mongolian HCC Patients
Source: Cancer Rep (Hoboken). 2025 May 8;8(5):e70227. doi: 10.1002/cnr2.70227 (PMC12062512; doi:10.1002/cnr2.70227)
Supplement: Supplementary file 2 — Data S2. Supporting Information. [file CNR2-8-e70227-s001.xlsx]

## Sheet: Sample Information
Sample number	Gender	HBV	HCV	HDV	TP53		JAK1		CTNNB1		KRAS		AXIN1
					SNP	Mutation	SNP	Mutation	SNP	Mutation	SNP	Mutation	SNP	Mutation
T1	male	*		*			P733P
T2	male		*
T3	male		*		Q331Q	D184N L265R	P733P			T41A
T4	female	*		*			S683S						K515K
T5	female		*				S683S							H536Q
T6	male	*		*		G262V							E473E
T7	male	*		*			S686S P733P
T8	male		*							S33Y			A522A	H540Y A585D,S,Y
T9	female		*								T158T R161R
T10	female		*			E258K	P733P
T11	male	*		*
T12	male		*							G34V
T13	male		*							D32N
T14	female		*
T15	male	*		*										M454V I470V H536Q S542N A585D
T16	male									S33C				D453E
T17	female	*	*											R492L
T18	female		*			H214R	S683S					A59P
T19	male	*				D259V
T20	female	*				ins337bp	S683S			T41A				H445N *596R
T21	female	*	*							T41A
T22	male													S511A
T23	female		*										S428S
T24	female	*					P733P							P482H
T25	male	*										Y64N R123I V125E
T25 #2										G34V
T26	female	*				Y220C
T27	male					Q192C					D30D
T28	female	*	*			E286*	P733P				R161R	A134S
T29	female					R196Q	P733P
T30	female	*								S33F
T31	female	*					S683S
T32	female		*			Y220H				S45P
T33	female					Y163C						V112A V114E
T34	male	*
T35	male	*		*						D32Y
T36	male	*		*		R213L
T37	female					P250L	P733P
T38	female					R273H	S683S
T39	male	*				Q192H V197L	P733P			D32N		T72L		H536Q
T40	female		*				P733P						S428S	D453N H536Q T543I
T41	male	*					P733P			D32V
T42	male									D32G				M454V
T43	female		*
T44	male					W236C	P733P
T45	female		*			R196Q	A699A
T46	female		*			F270I				D32Y			S428S
T47	female	*		*		R196Q
T48	male	*					P733P					A66P M72T		H536Q
T49	male	*					P733P
T50	female					Q354H	A699A
T51	male		*				P733P
T52	female	*	*	*		R213*	P733P			S37P
T53	female	*		*
T54	male	*	*	*			P733P
T55	female	*		*		W216M

## Sheet: Quantitative analysis
Image J results
	3			12				13				20				20
1	12799.8		1	18242.3			1	33527.8			1	19231.8			1	0
2	0		2	6177.98			2	11452.5			2	3277.42			2	0
3	25705.1		3	30337.3			3	19634.1			3	14559.7			3	9849.38
4	37280.5		4	35492.4			4	18545.4			4	10537.4			4	8695.79
	21			2				8				9				32
1	15256.9		1	3681.63			1	16511.4			1	4158.23			1	18029.8
2	4498.2		2	5498.74			2	15860.6			2	0			2	18234.4
3	18981.7		3	23584.5			3	14576			3	18002.1			3	33833.5
4	20778		4	26150.1			4	14715.9			4	17174.5			4	35280.7
	16			25				35				39				46
1	15809.1		1	28401.8			1	1537.16			1	11746.2			1	16511.1
2	7197.85		2	6555.27			2	0			2	7742.12			2	0
3	18841.1		3	29307.9			3	10630.3			3	17827.6			3	28964.3
4	16198.7		4	37238.4			4	11038			4	20300.1			4	44910.1
	46			52				30				32				52
1	10504		1	20699.2			1	38405.2			1	19208			1	0
2	5578.06		2	10301.4			2	38002.8			2	8178.84			2	9203.49
3	10051.2		3	19999			3	65200.2			3	11061.8			3	40363.5
4	13548.1		4	33091.2			4	70526.8			4	9982.15			4	17984.5
	34			53				9				12
1	1976.99		1	18619.3			1	18508.2			1	6849.23
2	0		2	13076.8			2	2014.67			2	0
3	26624.3		3	21188.5			3	40634.8			3	15117.5
4	23193.6		4	22973			4	25482.3			4	17796.4
	Quantitive Analyze
			3			12			13				β-catenin expression
		T	0.497948		T	0.601315		T	1.70764			sample number	HCC tissue	Adjacent non-tumorous liver tissue															HCC tissue	Adjacent non-tumorous liver tissue
		N	0		N	0.174065		N	0.61754			3	0.497948	0														9	0.455477	0.0790615
												12	0.601315	0.174065														12	0.453066	0
												13	1.70764	0.61754														20	0	0
			20			21			2			20	1.32089	0.311027														32	0.532897	0.516837
		T	1.32089		T	0.803767		T	0.156104			21	0.803767	0.216488														46	0.57005	0
		N	0.311027		N	0.216488		N	0.210276			2	0.156104	0.210276														52	0	0.511746
												8	1.13278	1.07779														average	0.335248	0.184607
			8			9			16			9	0.230986	0														stdv	0.263559	0.257206
		T	1.13278		T	0.230986		T	0.83908			16	0.83908	0.444349
		N	1.07779		N	0		N	0.444349			25	0.969083	0.176035
												35	0.144601	0
			25			35			39			39	0.658874	0.381384
		T	0.969083		T	0.144601		T	0.658874			46	1.04505	0.411721
		N	0.176035		N	0		N	0.381384			52	1.03502	0.311304
												30	0.589035	0.538842
			46			52			30			32	1.73642	0.819346
		T	1.04505		T	1.03501		T	0.589035			34	0.074255	0
		N	0.411721		N	0.311304		N	0.538842			53	0.878749	0.569227
			32			34			53
		T	1.73642		T	0.0742552		T	0.878749
		N	0.819346		N	0		N	0.569227
			9			12			20
		T	0.455477		T	0.453066		T	0
		N	0.0790615		N	0		N	0
			32			46			52
		T	0.532897		T	0.57005		T	0
		N	0.516837		N	0		N	0.511747
